# Supplementary material for: Duration of COVID-19 mRNA Vaccine Effectiveness against Severe Disease
Source: Vaccines (Basel). 2022 Jun 28;10(7):1036. doi: 10.3390/vaccines10071036 (PMC9321581; doi:10.3390/vaccines10071036)
Supplement: Supplementary file 1 [file vaccines-10-01036-s001.zip]

Archive with 1 entries (1 files):
- vaccines-1751546-supplementary.pdf
